# Supplementary material for: Ketamine treatment for individuals with treatment-resistant depression: longitudinal qualitative interview study of patient experiences
Source: BJPsych Open. 2020 Dec 7;7(1):e9. doi: 10.1192/bjo.2020.132 (PMC7791565; doi:10.1192/bjo.2020.132)
Supplement: Supplementary file 1 [file bjosup.zip]

Archive with 2 entries (2 files):
- S2056472420001325sup001.docx
- S2056472420001325sup001.zip
